# Supplementary material for: QSAR Study, Molecular Docking and Molecular Dynamic Simulation of Aurora Kinase Inhibitors Derived from Imidazo[4,5-b]pyridine Derivatives
Source: Molecules. 2024 Apr 13;29(8):1772. doi: 10.3390/molecules29081772 (PMC11052498; doi:10.3390/molecules29081772)
Supplement: Supplementary file 1 [file molecules-29-01772-s001.zip]

Archive with 1 entries (1 files):
- molecules-2931956-supplementary.pdf
